# Supplementary material for: Static and Dynamic Evaluation of a Winding Deformation FBG Sensor for Power Transformer Applications
Source: Sensors (Basel). 2019 Nov 8;19(22):4877. doi: 10.3390/s19224877 (PMC6891375; doi:10.3390/s19224877)
Supplement: Supplementary file 1 [file sensors-19-04877-s001.zip]

Archive with 1 entries (1 files):
- sensors-624573-supplementary.mp4
